# Supplementary material for: Genetic overlap between endometriosis and endometrial cancer: evidence from cross‐disease genetic correlation and GWAS meta‐analyses
Source: Cancer Med. 2018 Apr 2;7(5):1978–87. doi: 10.1002/cam4.1445 (PMC5943470; doi:10.1002/cam4.1445)
Supplement: Supplementary file 2 — Table S1. Results for the top SNPs from the endometriosis and endometrial cancer (ANECS‐SEARCH and NSECG) GWAS meta‐analysis, with iCOGS as the endometrial cancer replication dataset. [file CAM4-7-1978-s002.xlsx]

## Sheet: GWAS meta and replication
Supplementary Table 1. Results for the top SNPs from the endometriosis and endometrial cancer (ANECS-SEARCH and NSECG) GWAS meta-analysis, with iCOGS as the endometrial cancer replication dataset.
SNPs are considered to belong to the same locus when pairwise R2 (linkage disequilibrium) values >0.4 (LDLink: https://analysistools.nci.nih.gov/LDlink/?tab=ldmatrix).
SNP Information						Meta-analysis results for:				Meta-analysis results for:					Individual datasets:
						GWAS datasets only				GWAS datasets + iCOGS replication					Endometriosis			Endometrial Cancer
Locus*	CHR	BP (HG19)	SNP	Effect allele	Non-effect allele	P	OR	StdErr	HetP	P	OR	StdErr	HetP	Direction**	Endom P	Endom OR	Endom SE	ANECS + SEARCH P	ANECS + SEARCH OR	ANECS + SEARCH SE	NSECG P	NSECG OR	NSECG SE	iCOGS P	iCOGS OR	iCOGS SE	Genotyped (yes=1)	Imputation Info score
12	1	22473410	rs7515106	C	T	1.2e-05	1.15	0.03	0.015	7e-05	1.09	0.02	0.0036	++++	5.2e-05	1.18	0.04	0.91	1.01	0.06	0.00087	1.32	0.08	0.19	1.04	0.03	1	1
	1	80243001	rs12024204	A	G	3.8e-05	0.9	0.03	0.38	0.071	0.97	0.02	0.00048	---+	0.00033	0.88	0.03	0.027	0.9	0.05	0.76	0.98	0.07	0.14	1.04	0.02	0	0.98
	1	235508693	rs6671536	T	C	4.2e-05	1.17	0.04	0.014	0.0004	1.11	0.03	0.0043	++++	0.055	1.11	0.05	3.8e-06	1.38	0.07	0.92	1.01	0.11	0.5	1.03	0.05	0	0.71
	1	241849659	rs9428513	G	A	3.1e-05	1.21	0.05	0.92	0.032	1.07	0.03	0.0031	+++-	0.0026	1.2	0.06	0.0099	1.24	0.08	0.18	1.17	0.12	0.32	0.96	0.04	1	1
	2	25329898	rs12613265	C	T	4.7e-05	1.17	0.04	0.36	0.057	1.05	0.03	0.0007	+++-	0.0014	1.18	0.05	0.0043	1.23	0.07	0.78	1.03	0.1	0.16	0.95	0.04	0	0.82
	2	48654672	rs4274640	A	G	8.3e-05	0.9	0.03	0.18	0.0043	0.95	0.02	0.013	--++	0.00054	0.89	0.03	0.0061	0.88	0.05	0.83	1.02	0.07	0.99	1	0.03	0	0.82
	2	134513621	rs1446750	A	G	4.2e-05	1.14	0.03	0.2	0.0035	1.07	0.02	0.0094	++-+	0.00014	1.18	0.04	0.019	1.15	0.06	0.88	0.99	0.09	1	1	0.03	0	0.9
	2	134532622	rs16829241	A	C	8.7e-05	1.14	0.03	0.12	0.0091	1.06	0.02	0.0049	++--	0.00013	1.18	0.04	0.023	1.15	0.06	0.65	0.96	0.09	0.81	0.99	0.03	0	0.92
	2	151251552	rs976396	C	T	3e-05	0.89	0.03	0.77	0.001	0.93	0.02	0.067	---+	0.0087	0.9	0.04	0.018	0.88	0.05	0.03	0.85	0.08	0.86	1.01	0.04	0	0.43
	2	188243633	rs3771084	G	A	6.7e-05	1.11	0.03	0.41	0.00076	1.06	0.02	0.071	++++	0.011	1.09	0.03	0.0012	1.17	0.05	0.35	1.07	0.07	0.41	1.02	0.03	0	1
	2	211703869	rs7580498	A	C	5e-05	0.9	0.03	0.12	0.0012	0.94	0.02	0.015	----	0.029	0.93	0.04	9.8e-05	0.82	0.05	0.26	0.92	0.07	0.55	0.98	0.03	1	1
	3	8749171	rs164466	T	C	8.2e-05	0.9	0.03	0.73	0.0062	0.94	0.02	0.018	---+	0.0016	0.9	0.03	0.011	0.88	0.05	0.44	0.95	0.07	0.24	1.05	0.04	0	0.34
	3	24964350	rs6782972	A	G	3.3e-09	0.83	0.03	0.68	0.012	0.95	0.02	1.8e-07	---+	0.00023	0.81	0.04	0.33	0.86	0.06	0.044	0.84	0.08	0.029	1.07	0.03	0	0.91
	3	25053482	rs4280597	G	A	1.8e-05	0.89	0.03	0.35	0.017	0.96	0.02	0.0015	---+	5.2e-05	0.86	0.04	0.14	0.93	0.05	0.34	0.93	0.07	0.42	1.02	0.03	1	1
	3	25075167	rs4858692	C	T	1.5e-05	0.89	0.03	0.3	0.013	0.95	0.02	0.0012	---+	2.8e-05	0.86	0.04	0.11	0.92	0.05	0.48	0.95	0.07	0.32	1.03	0.03	0	0.82
	3	25075530	rs1603995	C	T	1.2e-05	0.89	0.03	0.33	0.0099	0.95	0.02	0.0014	---+	4.4e-05	0.86	0.04	0.095	0.92	0.05	0.45	0.95	0.07	0.36	1.03	0.03	0	0.8
	3	45211399	rs9857201	G	A	7.6e-05	1.11	0.03	0.38	0.0019	1.07	0.02	0.047	++++	0.00036	1.14	0.04	0.039	1.11	0.05	0.8	1.02	0.07	0.96	1	0.03	0	0.58
	3	67345223	rs1490271	A	C	5.2e-05	1.17	0.04	0.61	0.017	1.07	0.03	0.0074	+++-	0.017	1.13	0.05	0.0046	1.22	0.07	0.047	1.23	0.1	0.55	0.98	0.04	0	0.9
2	3	73981773	rs9865110	C	A	9.4e-05	1.11	0.03	0.00077	2.6e-06	1.1	0.02	0.0022	+-++	2.4e-07	1.2	0.04	0.35	0.96	0.05	0.16	1.1	0.07	0.008	1.09	0.03	0	0.66
	3	75003489	rs7618969	G	A	2.4e-05	0.84	0.04	0.23	0.00023	0.88	0.04	0.065	----	0.00023	0.81	0.06	0.33	0.93	0.08	0.017	0.76	0.11	0.8	0.98	0.06	0	0.4
	4	14695432	rs11932201	T	G	2.1e-05	0.86	0.03	0.94	0.00033	0.92	0.02	0.1	----	0.0013	0.86	0.05	0.045	0.88	0.06	0.077	0.85	0.09	0.34	0.97	0.03	1	1
	4	38745482	rs10008032	C	T	5.7e-05	1.11	0.03	0.27	7.9e-05	1.07	0.02	0.12	++++	0.0051	1.1	0.03	0.00093	1.17	0.05	0.71	1.03	0.07	0.11	1.04	0.02	1	1
6	4	38765720	rs10008492	T	C	2.3e-06	1.14	0.03	0.54	1.3e-05	1.08	0.02	0.074	++++	8e-05	1.15	0.04	0.0044	1.15	0.05	0.47	1.05	0.07	0.13	1.04	0.03	1	1
	4	38769408	rs4331786	T	C	3.7e-05	1.12	0.03	0.53	0.00011	1.08	0.02	0.15	++++	0.00046	1.14	0.04	0.021	1.13	0.05	0.61	1.04	0.07	0.15	1.04	0.03	1	1
	4	38776491	rs11096957	G	T	3e-05	1.12	0.03	0.5	0.0001	1.08	0.02	0.13	++++	0.00035	1.14	0.04	0.016	1.13	0.05	0.63	1.04	0.07	0.16	1.04	0.03	0	1
	5	26436062	rs6860299	G	A	7.4e-05	1.17	0.04	0.93	0.00037	1.11	0.03	0.23	++++	0.0014	1.19	0.05	0.059	1.15	0.07	0.17	1.17	0.11	0.29	1.04	0.04	0	0.88
	5	26503464	rs963824	T	C	7.5e-05	1.18	0.04	0.81	0.00058	1.1	0.03	0.16	++++	0.014	1.15	0.06	0.0099	1.21	0.07	0.084	1.22	0.11	0.34	1.04	0.04	0	0.98
	5	26523363	rs16895743	T	C	5.6e-05	1.18	0.04	0.77	0.00093	1.1	0.03	0.097	++++	0.011	1.15	0.06	0.0084	1.22	0.07	0.066	1.23	0.11	0.47	1.03	0.04	1	1
	5	54631365	rs13183925	A	G	4e-05	1.18	0.04	0.23	0.048	1.06	0.03	0.00057	+++-	0.013	1.15	0.05	0.069	1.15	0.08	0.0015	1.41	0.11	0.21	0.95	0.04	0	0.98
	5	174519247	rs962492	C	T	9.8e-05	1.13	0.03	0.65	0.039	1.05	0.02	0.0047	+++-	0.00031	1.16	0.04	0.17	1.09	0.06	0.17	1.12	0.09	0.27	0.96	0.03	0	0.8
5	6	50715407	rs9349553	T	C	4.5e-06	1.14	0.03	0.97	9e-06	1.09	0.02	0.21	++++	0.00086	1.13	0.04	0.0072	1.15	0.05	0.077	1.14	0.07	0.078	1.05	0.03	1	1
13	6	57186294	rs1755833	A	G	3.9e-05	0.89	0.03	0.014	7.9e-05	0.93	0.02	0.0069	--+-	3.7e-05	0.86	0.04	0.0098	0.88	0.05	0.25	1.09	0.07	0.13	0.96	0.03	0	0.98
	6	57189636	rs1741916	A	G	2e-05	0.88	0.03	0.0052	0.0002	0.93	0.02	0.0011	--+-	5.2e-05	0.85	0.04	0.0019	0.84	0.06	0.16	1.12	0.08	0.28	0.97	0.03	1	1
	6	105029301	rs1416037	A	G	4.7e-05	1.2	0.04	0.069	0.0067	1.09	0.03	0.0022	++++	0.029	1.14	0.06	3.9e-05	1.39	0.08	0.72	1.05	0.12	0.91	1	0.04	1	1
	6	152638209	rs1890100	G	A	2.8e-05	1.12	0.03	0.13	0.12	1.03	0.02	4.3e-05	++--	1.6e-05	1.17	0.04	0.058	1.1	0.05	0.89	0.99	0.08	0.057	0.95	0.03	0	0.96
	7	29500502	rs3793258	T	C	7e-05	1.17	0.04	0.46	0.017	1.07	0.03	0.0075	+++-	0.012	1.14	0.05	0.046	1.15	0.07	0.0084	1.31	0.1	0.6	0.98	0.04	1	1
	7	29506756	rs1362360	A	G	5.9e-05	1.17	0.04	0.57	0.018	1.07	0.03	0.0073	+++-	0.01	1.14	0.05	0.03	1.17	0.07	0.014	1.29	0.1	0.54	0.98	0.04	1	1
	8	8263629	rs11785930	T	C	8.4e-05	0.88	0.03	0.57	0.0039	0.94	0.02	0.041	---+	0.011	0.9	0.04	0.039	0.89	0.06	0.015	0.82	0.08	0.97	1	0.03	0	0.87
	8	8448429	rs13280653	C	A	2.1e-05	0.88	0.03	0.75	0.25	0.97	0.02	1.2e-05	---+	0.00015	0.86	0.04	0.056	0.9	0.06	0.24	0.91	0.08	0.0043	1.1	0.03	0	0.91
	8	8471348	rs17681846	A	G	9.7e-05	0.88	0.03	0.66	0.13	0.96	0.02	0.00064	---+	0.0012	0.87	0.04	0.16	0.92	0.06	0.049	0.84	0.09	0.064	1.07	0.03	0	0.95
	8	8506834	rs13268432	C	A	1.5e-05	0.87	0.03	0.59	0.083	0.96	0.02	0.00012	---+	5.9e-05	0.85	0.04	0.1	0.91	0.06	0.19	0.9	0.08	0.048	1.07	0.03	0	0.97
	8	10331636	rs9969635	A	C	4.1e-05	1.18	0.04	0.45	0.18	1.04	0.03	8.2e-05	+++-	0.016	1.14	0.06	0.0008	1.28	0.07	0.19	1.16	0.11	0.026	0.91	0.04	1	1
	8	40580638	rs10097563	G	A	7e-05	0.9	0.03	0.87	0.00057	0.94	0.02	0.18	----	0.007	0.91	0.04	0.012	0.88	0.05	0.11	0.89	0.07	0.41	0.98	0.03	0	0.84
	8	56757808	rs12155521	G	T	5.3e-05	1.16	0.04	0.82	0.027	1.06	0.03	0.006	+++-	0.00086	1.18	0.05	0.091	1.12	0.07	0.089	1.19	0.1	0.42	0.97	0.04	1	1
1	9	10260263	rs2475335	T	C	2.1e-06	1.15	0.03	0.99	4.9e-08	1.11	0.02	0.46	++++	0.0014	1.15	0.04	0.0021	1.15	0.05	0.092	1.16	0.09	0.012	1.08	0.03	1	1
	9	32884688	rs7847816	G	A	1.6e-05	0.86	0.03	0.27	0.00015	0.91	0.03	0.053	----	0.0028	0.87	0.05	0.00065	0.8	0.06	0.66	0.96	0.09	0.36	0.97	0.04	0	0.82
	9	32884738	rs7847699	C	A	1.7e-05	0.86	0.03	0.27	0.00015	0.91	0.03	0.055	----	0.0024	0.87	0.05	0.00072	0.81	0.06	0.66	0.96	0.09	0.35	0.97	0.04	0	0.82
10	9	32907608	rs7042500	A	G	1.2e-05	0.86	0.03	0.21	4e-05	0.9	0.03	0.07	----	0.0014	0.87	0.05	0.00038	0.8	0.06	0.7	0.97	0.09	0.2	0.95	0.04	0	0.79
	10	7829018	rs11255367	G	A	2.2e-05	0.84	0.04	0.96	0.078	0.95	0.03	0.00028	---+	0.0027	0.85	0.05	0.015	0.83	0.08	0.085	0.83	0.11	0.049	1.09	0.04	0	0.85
	10	18498398	rs1277767	A	G	7.6e-05	1.13	0.03	0.92	0.00024	1.08	0.02	0.26	++++	0.0018	1.14	0.04	0.037	1.13	0.06	0.26	1.1	0.08	0.2	1.04	0.03	1	1
	10	29267139	rs788046	T	C	5.9e-05	1.11	0.03	0.31	0.00074	1.06	0.02	0.05	++++	8.1e-05	1.15	0.03	0.16	1.07	0.05	0.55	1.04	0.07	0.41	1.02	0.03	1	1
	11	57925977	rs2218868	T	C	4.1e-08	1.15	0.03	0.23	0.0014	1.06	0.02	3.2e-05	+++-	9.9e-07	1.19	0.03	0.0062	1.14	0.05	0.56	1.04	0.07	0.41	0.98	0.02	1	1
	11	57926106	rs7130768	T	C	1.1e-07	1.15	0.03	0.29	0.002	1.06	0.02	7e-05	+++-	1e-06	1.18	0.03	0.0062	1.14	0.05	0.54	1.04	0.07	0.42	0.98	0.02	0	1
	11	100874319	rs523332	T	G	5.1e-06	0.87	0.03	1	0.0028	0.94	0.02	0.0074	---+	0.00066	0.87	0.04	0.015	0.87	0.06	0.084	0.87	0.08	0.72	1.01	0.03	0	0.9
	11	100877941	rs503733	A	G	1.9e-05	0.88	0.03	0.91	0.021	0.95	0.02	0.0029	---+	0.0031	0.89	0.04	0.0074	0.86	0.05	0.12	0.88	0.08	0.36	1.03	0.03	0	0.98
	11	100883220	rs647420	G	A	9.6e-05	0.89	0.03	0.61	0.042	0.96	0.02	0.0048	---+	0.017	0.91	0.04	0.0036	0.85	0.06	0.14	0.89	0.08	0.36	1.03	0.03	0	0.99
	11	100910995	rs563656	T	C	9.4e-07	0.86	0.03	0.93	0.00067	0.93	0.02	0.0055	---+	0.00074	0.87	0.04	0.003	0.85	0.06	0.061	0.86	0.08	1	1	0.03	0	1
	11	100913165	rs606789	G	A	1e-06	0.86	0.03	0.93	0.00071	0.93	0.02	0.0055	---+	0.00064	0.87	0.04	0.0033	0.85	0.06	0.061	0.86	0.08	1	1	0.03	0	1
	11	100934367	rs660541	G	A	6.1e-06	1.12	0.03	0.52	0.06	1.03	0.02	9.3e-05	+++-	0.00012	1.14	0.03	0.13	1.08	0.05	0.029	1.16	0.07	0.082	0.96	0.02	1	1
	12	1928289	rs10744553	T	C	3e-05	1.11	0.03	0.85	0.00012	1.07	0.02	0.22	++++	0.0013	1.12	0.03	0.016	1.12	0.05	0.31	1.07	0.07	0.22	1.03	0.03	0	0.87
8	12	4253697	rs10459129	A	G	6.8e-05	0.89	0.03	0.42	2.1e-05	0.9	0.02	0.44	----	0.00011	0.86	0.04	0.12	0.92	0.05	0.53	0.95	0.08	0.077	0.93	0.04	0	0.44
	12	68762014	rs10748104	C	A	4.9e-05	0.9	0.03	0.63	0.00087	0.94	0.02	0.083	----	0.0047	0.9	0.04	0.0045	0.87	0.05	0.41	0.94	0.07	0.55	0.98	0.03	0	0.86
	12	81031541	rs1163039	C	A	3.8e-05	1.15	0.03	0.4	0.0044	1.07	0.02	0.014	++++	0.00025	1.18	0.04	0.31	1.07	0.06	0.047	1.2	0.09	0.98	1	0.03	1	1
4	12	89299016	rs12303900	G	T	9.7e-05	1.3	0.07	0.66	5.7e-06	1.28	0.05	0.8	++++	0.00053	1.36	0.09	0.16	1.19	0.12	0.16	1.31	0.19	0.019	1.24	0.09	0	0.45
	13	32083270	rs12430285	T	C	6.2e-05	0.87	0.03	0.75	0.001	0.92	0.03	0.12	----	0.009	0.89	0.04	0.0051	0.84	0.06	0.17	0.88	0.09	0.86	0.99	0.04	0	0.53
	13	77131913	rs1412592	G	A	1.9e-05	1.12	0.03	0.49	2.5e-05	1.08	0.02	0.18	++++	0.00032	1.13	0.03	0.0075	1.14	0.05	0.62	1.04	0.07	0.086	1.05	0.03	0	0.94
	13	77134800	rs384857	A	G	2.2e-05	1.12	0.03	0.4	2.8e-05	1.08	0.02	0.16	++++	0.00035	1.13	0.03	0.0063	1.14	0.05	0.73	1.02	0.07	0.088	1.04	0.03	0	0.96
7	13	77164473	rs9530566	C	A	3.3e-05	1.12	0.03	0.071	1.7e-05	1.08	0.02	0.047	++-+	0.00061	1.13	0.04	0.001	1.18	0.05	0.62	0.97	0.07	0.049	1.05	0.03	1	1
	13	77183465	rs9530570	G	T	6.7e-05	1.11	0.03	0.11	3.9e-05	1.08	0.02	0.076	++-+	0.0011	1.13	0.04	0.0032	1.16	0.05	0.68	0.97	0.07	0.062	1.05	0.03	1	1
	13	77215669	rs9530576	A	G	9e-05	1.11	0.03	0.21	6e-05	1.08	0.02	0.14	++++	0.003	1.11	0.04	0.0016	1.17	0.05	1	1	0.07	0.076	1.05	0.03	0	0.95
	13	77225602	rs9530579	G	A	3.9e-05	1.12	0.03	0.27	2.1e-05	1.09	0.02	0.17	++++	0.0023	1.12	0.04	0.0014	1.18	0.05	0.82	1.02	0.07	0.057	1.05	0.03	0	0.94
	13	105845602	rs3015404	T	C	5.2e-05	1.16	0.04	0.49	0.16	1.04	0.03	0.00013	+++-	0.00016	1.2	0.05	0.13	1.11	0.07	0.39	1.09	0.1	0.029	0.92	0.04	0	0.84
	14	24679877	rs2295322	C	T	6.2e-05	0.9	0.03	0.11	0.0041	0.95	0.02	0.0063	---+	1.8e-05	0.86	0.03	0.36	0.96	0.05	0.61	0.97	0.07	0.8	1.01	0.03	0	0.68
	14	24717791	rs7158744	C	T	4e-05	0.89	0.03	0.1	0.0017	0.94	0.02	0.0087	---+	8.3e-06	0.85	0.04	0.43	0.96	0.05	0.44	0.94	0.07	0.94	1	0.03	0	0.71
	14	47880960	rs8009848	G	A	3.2e-05	1.11	0.03	0.37	0.0042	1.05	0.02	0.011	++++	0.00023	1.14	0.03	0.29	1.05	0.05	0.057	1.14	0.07	0.98	1	0.02	0	1
	14	82248853	rs10150481	A	G	4.8e-05	1.15	0.03	0.15	0.06	1.04	0.02	0.00033	+++-	0.0097	1.12	0.04	0.00021	1.25	0.06	0.71	1.03	0.09	0.18	0.96	0.03	1	1
	14	82259059	rs6574685	T	C	4.9e-05	1.14	0.03	0.091	0.058	1.04	0.02	0.00023	+++-	0.011	1.11	0.04	0.0001	1.25	0.06	0.82	1.02	0.08	0.19	0.96	0.03	0	1
	14	82260471	rs9323715	G	A	5.3e-05	1.14	0.03	0.087	0.065	1.04	0.02	0.0002	+++-	0.011	1.11	0.04	0.0001	1.25	0.06	0.85	1.02	0.08	0.17	0.96	0.03	1	1
	17	46248994	rs12603115	C	T	1.4e-05	0.89	0.03	0.32	4.9e-05	0.93	0.02	0.077	----	0.012	0.92	0.03	0.0055	0.87	0.05	0.0055	0.82	0.07	0.15	0.96	0.03	1	1
3	17	46262171	rs2278868	C	T	4.7e-07	0.87	0.03	0.66	5.5e-06	0.92	0.02	0.053	----	0.0012	0.89	0.04	0.0039	0.87	0.05	0.009	0.83	0.07	0.14	0.96	0.03	1	1
	17	46264626	rs2123341	A	C	7.5e-07	0.88	0.03	0.7	7.2e-06	0.92	0.02	0.065	----	0.00092	0.89	0.04	0.0061	0.87	0.05	0.01	0.83	0.07	0.14	0.96	0.03	0	1
	17	46276858	rs8072282	A	G	5.2e-07	0.88	0.03	0.71	5.8e-06	0.92	0.02	0.059	----	0.0014	0.89	0.04	0.0034	0.87	0.05	0.012	0.84	0.07	0.14	0.96	0.03	0	1
	17	60272298	rs7503503	T	C	6.6e-05	1.17	0.04	0.88	0.03	1.07	0.03	0.0031	+++-	0.0026	1.17	0.05	0.057	1.15	0.07	0.057	1.23	0.11	0.12	0.93	0.05	0	0.68
	17	63629238	rs9915454	A	G	4.9e-06	1.13	0.03	0.16	0.00011	1.07	0.02	0.015	++++	1.6e-05	1.16	0.03	0.016	1.12	0.05	0.99	1	0.07	0.33	1.02	0.02	0	0.98
	17	63633073	rs2107654	C	T	1e-06	1.13	0.03	0.14	9.2e-05	1.07	0.02	0.0043	++++	5.6e-06	1.17	0.03	0.0086	1.13	0.05	0.96	1	0.07	0.46	1.02	0.02	1	1
	17	63641770	rs2079301	T	C	5.5e-05	0.9	0.03	0.55	0.011	0.95	0.02	0.011	---+	0.0004	0.88	0.03	0.066	0.92	0.05	0.48	0.95	0.07	0.7	1.01	0.03	0	0.96
	17	63642542	rs8074751	G	A	5.9e-05	0.9	0.03	0.53	0.012	0.96	0.02	0.011	---+	0.00034	0.88	0.03	0.068	0.92	0.05	0.5	0.95	0.07	0.7	1.01	0.03	0	0.96
11	17	63665556	rs17693745	T	C	2.3e-05	1.12	0.03	0.82	5.3e-05	1.08	0.02	0.24	++++	0.0012	1.13	0.04	0.013	1.13	0.05	0.32	1.08	0.07	0.14	1.04	0.03	0	0.92
	18	34046384	rs1790644	C	A	5.7e-05	1.12	0.03	0.13	0.0019	1.06	0.02	0.012	++++	1.2e-05	1.18	0.04	0.25	1.06	0.05	0.76	1.02	0.08	0.66	1.01	0.03	1	1
	19	3328734	rs7247434	A	G	2.5e-05	1.28	0.06	0.23	0.0069	1.12	0.04	0.0035	+++-	0.024	1.2	0.08	0.01	1.29	0.1	0.0024	1.64	0.16	0.7	0.98	0.06	0	0.66
9	19	31364717	rs2198894	T	C	8.4e-05	1.11	0.03	0.57	2.4e-05	1.09	0.02	0.49	++++	0.0026	1.11	0.04	0.006	1.14	0.05	0.54	1.04	0.07	0.055	1.06	0.03	0	0.7
	20	1278770	rs4814078	A	G	5.9e-05	1.17	0.04	0.99	0.012	1.07	0.03	0.017	+++-	0.0034	1.16	0.05	0.022	1.17	0.07	0.12	1.18	0.1	0.56	0.98	0.04	0	0.63
	20	10401073	rs6133922	G	A	7.8e-05	1.24	0.05	0.11	0.00041	1.15	0.04	0.033	++++	1.8e-05	1.37	0.07	0.56	1.06	0.1	0.31	1.16	0.15	0.29	1.06	0.05	1	1
	21	16510753	rs2823082	G	T	1.7e-05	1.18	0.04	0.75	0.0012	1.09	0.03	0.035	++++	0.00028	1.2	0.05	0.021	1.18	0.07	0.36	1.1	0.1	0.8	1.01	0.04	0	0.86
* Signifcant loci as detailed in the main text (Table 2)
**Direction of effect dataset order: Endometriosis, ANECS-SEARCH, NSECG, iCOGS
